# Supplementary material for: Clinical and Genetic Findings in Children with Neurofibromatosis Type 1, Legius Syndrome, and Other Related Neurocutaneous Disorders
Source: Genes (Basel). 2019 Jul 31;10(8):580. doi: 10.3390/genes10080580 (PMC6722641; doi:10.3390/genes10080580)
Supplement: Supplementary file 1 [file genes-10-00580-s001.zip]

Archive with 6 entries (6 files):
- Table S1.docx
- Table S2.docx
- Table S3.docx
- Table S4.docx
- Table S5.docx
- Figure S1.docx
